# Supplementary material for: Epigenetic Variation Induced by Gamma Rays, DNA Methyltransferase Inhibitors, and Their Combination in Rice
Source: Plants (Basel). 2020 Aug 24;9(9):1088. doi: 10.3390/plants9091088 (PMC7570246; doi:10.3390/plants9091088)
Supplement: Supplementary file 1 [file plants-09-01088-s001.zip]

Archive with 2 entries (2 files):
- Supplementary tables.docx
- Figure S1.tif
